# Supplementary material for: Effects of exogenous copper on microbial metabolic function and carbon use efficiency of Panax notoginseng planting soil
Source: Front Microbiol. 2024 Jul 10;15:1390921. doi: 10.3389/fmicb.2024.1390921 (PMC11266184; doi:10.3389/fmicb.2024.1390921)
Supplement: Supplementary file 1 [file Table_1.XLSX]

## Sheet: Sheet1
	The basic physical and chemical properties of the soil
	pH	EC	NH4+-N	NO3--N	AP	Cu background value	SOC	TN	Bulk density
sample1	7.18	0.085	6.87	12.49	46.8272	27.85	21.1281	1.91018	1.45
sample2	7.21	0.093	7.81	9.3	43.5614	25.08	21.0128	1.72111	1.33
sample3	7.16	0.119	7.42	11.72	44.4721	25.29	18.4187	1.83235	1.18
Treatment	PH	SOC	TN	TP	C:N	C:P	N:P	MBC	MBN	MBP	BG	CBH	LAP	NAG	AP	Vector	Degree°	CUE	EEAC:N	EEAC:P	EEAN:P
Control	7.34	17.7848	1.784	0.442	9.97173	40.1953	4.031	126.316	7.171	16.539	3312.6	3110.12	4516.31	4648.98	3157.36	2.152	18.354	0.341518	0.700766	2.0342	2.90283
Control	7.44	19.6641	1.83	0.458	10.7483	42.896	3.991	125.263	6.979	16.007	3278.85	3110.12	4527.6	4628.73	3130.37	2.157	18.233	0.335992	0.697766	2.04097	2.925
Control	7.37	19.2668	1.816	0.437	10.6074	44.0746	4.155	107.368	5.215	16.805	3285.6	3076.37	4482.43	4615.23	3177.61	2.121	18.574	0.314048	0.699297	2.00212	2.86305
Cu100	7.1	21.085	1.803	0.554	11.693	38.0502	3.254	183.158	10.757	14.279	1672.04	1756.69	2505.18	1880.4	1756.69	2.103	21.856	0.397436	0.781819	1.95182	2.49651
Cu100	7.03	20.9322	1.738	0.49	12.0471	42.6909	3.544	189.474	14.034	15.741	1665.53	1821.8	2428.94	1659.02	1854.35	2.065	23.067	0.372039	0.853074	1.88062	2.20452
Cu100	7.19	20.3211	1.54	0.52	13.1916	39.1113	2.965	208.421	11.909	13.88	1678.56	1789.24	2548.75	1847.84	1808.78	2.073	21.321	0.407841	0.788747	1.91721	2.4307
Cu400	6.39	19.3279	1.728	0.411	11.1872	47.078	4.208	117.895	4.622	11.221	254.73	376.611	621.86	236.448	291.294	2.289	18.117	0.360605	0.735564	2.16736	2.94653
Cu400	6.5	19.0682	1.744	0.456	10.933	41.8388	3.827	108.421	4.866	11.753	260.824	394.893	632.055	224.26	315.671	2.214	18.452	0.358568	0.765743	2.07722	2.71269
Cu400	6.45	18.9612	1.738	0.411	10.9127	46.1849	4.232	127.368	4.098	12.816	248.636	413.175	642.249	248.636	309.577	2.263	18.492	0.360089	0.742869	2.1378	2.87776
Cu600	6.25	19.221	1.767	0.448	10.8772	42.9253	3.946	120	4.994	10.423	46.1733	50.3657	200.69	52.7695	60.9619	1.629	13.281	0.362342	0.380886	1.5836	4.15766
Cu600	6.3	19.0987	1.659	0.371	11.5143	51.5255	4.475	106.316	3.714	9.626	45.5771	49.5771	185.517	59.3657	50.1733	1.936	12.425	0.335875	0.38857	1.89651	4.88074
Cu600	6.12	19.7252	1.889	0.411	10.4442	48.0457	4.6	113.684	3.265	10.157	52.7695	52.7695	176.552	65.9619	59.3657	1.83	13.5	0.352426	0.435188	1.77778	4.08508
	average well color development(AWCD)
Treatment	24h	48h	72h	96h	120h	144h	168h	192h	216h	240h	Polymers	carbohydrates	phiphilic compounds	Carboxylic acids	Amino acids	Amines	Richness index	Shannon-Wiener index	Simpson index	Pielou index
Control	0.129065	0.326887	0.669387	1.04845	1.25465	1.22032	1.28729	1.31471	1.317	1.53271	4.675	7.418	1.564	7.478	8.05	2.844	39.636	3.18048	0.952241	0.864323
Control	0.118194	0.355273	0.527065	1.0699	1.11405	1.32203	1.35233	1.48477	1.43777	1.32442	5.631	8.909	1.786	8.023	8.228	3.943	44.157	3.07408	0.948514	0.811585
Control	0.166355	0.356273	0.639387	0.892719	1.10719	1.25049	1.24491	1.23823	1.369	1.31545	5.108	7.834	2.389	7.143	7.129	2.162	41.8965	3.12728	0.967	0.837245
Cu100	0.222097	0.323581	0.392226	0.467806	0.59	0.709	0.904	1.041	0.9076	1.06695	3.752	8.847	3.94	5.085	9.37	1.01	31.777	3.28268	0.958	0.940423
Cu100	0.198058	0.290177	0.335887	0.442854	0.605	0.776242	0.913484	1.03094	1.026	1.00455	3.349	7.733	3.316	4.779	9.621	0.608	28.1373	3.193	0.964	0.734487
Cu100	0.205889	0.336887	0.502839	0.577258	0.724	0.843484	1.061	0.903	1.164	1.09565	4.223	9.314	3.343	5.667	10.377	0.662	32.128	3.18447	0.954	0.917361
Cu400	0.10285	0.124968	0.147774	0.257742	0.351065	0.556935	0.688935	0.714839	0.715113	0.640452	3.122	6.653	1.362	3.559	7.681	0.731	21.357	3.02334	0.935955	0.998892
Cu400	0.09	0.123	0.128968	0.211409	0.387237	0.57471	0.660871	0.685839	0.713	0.667032	3.674	5.788	1.626	3.231	8.708	0.768	20.487	3.14354	0.94536	1.04848
Cu400	0.071	0.084	0.122597	0.183376	0.386237	0.604355	0.742032	0.71729	0.742242	0.603065	3.238	6.916	2.409	4.181	7.007	0.887	23.003	3.1729	0.950302	1.01934
Cu600	0.0628306	0.0770968	0.109385	0.100413	0.248419	0.258005	0.447871	0.480097	0.498419	0.464613	3.122	6.653	1.362	3.559	7.681	0.731	12.526	3.0903	0.942519	1.22252
Cu600	0.0738548	0.0671158	0.0770968	0.122581	0.275613	0.258005	0.424989	0.409839	0.44982	0.411935	3.674	5.788	1.626	3.231	8.708	0.768	15.412	3.00873	0.934511	1.10003
Cu600	0.0986339	0.0601158	0.0986065	0.122259	0.256215	0.31129	0.425903	0.44	0.435419	0.386194	3.238	6.916	2.409	4.181	7.007	0.887	11.255	3.12645	0.939119	1.29149
The microbial diversity index is calculated from the following data(168h)
	Control	Control	Control	Cu100	Cu100	Cu100	Cu400	Cu400	Cu400	Cu600	Cu600	Cu600	black
	1.112	0.916	1.389	0.977	1.134	0.967	0.118	0.455	0.773	0.435	0.315	0.251	0.03
	0.504	2.613	2.372	1.421	1.399	0.93	0.936	0.926	0.826	0.785	0.555	0.568	0.031
	2.767	2.547	1.759	0.753	0.748	1.031	0.444	0.517	0.518	0.876	0.425	0.592	0.029
	0.449	1.793	0.831	1.164	0.882	1.349	0.97	1.71	1.585	0.59	0.439	1.357
	0.522	0.158	0.146	0.414	0.32	0.913	0.772	0.521	0.309	0.487	0.555	0.271
	1.866	2.151	1.951	1.425	2.72	1.577	1.325	1.148	1.72	0.459	0.647	0.303
	1.119	0.22	0.182	0.392	0.359	1.635	0.545	0.429	0.384	0.581	0.293	0.319
	1.481	0.244	0.044	0.713	0.045	0.338	0.259	0.504	0.941	0.063	0.066	0.594
	0.062	0.073	0.08	1.393	0.1	1.242	0.168	0.665	0.193	0.201	0.502	0.193
	2.557	0.066	0.063	0.866	0.192	1.935	0.13	0.154	0.811	0.127	1.885	0.708
	2.465	3.432	1.279	1.058	1.079	1.212	2.317	0.778	1.048	0.3	0.2	0.672
	2.435	1.733	1.346	2.494	1.111	1.1	1.556	0.904	1.524	0.521	0.602	0.511
	1.076	2.55	0.119	2.558	0.305	1.115	0.353	0.436	0.295	0.256	1.697	0.238
	3.407	0.16	0.158	0.875	2.054	0.94	0.375	0.344	0.957	0.277	0.309	0.338
	0.293	0.71	0.842	0.656	0.412	0.321	0.516	0.391	0.384	0.29	0.299	0.33
	0.822	0.26	0.04	0.421	0.042	0.055	0.057	0.094	0.287	0.033	0.039	0.48
	0.965	1.741	0.701	1.668	2.06	0.405	0.14	0.675	0.145	0.143	0.085	0.394
	0.283	0.04	0.049	1.131	0.179	0.394	0.292	0.135	0.193	0.145	1.193	0.166
	1.77	3.45	1.263	0.32	0.15	1.095	0.757	0.58	1.183	0.582	0.2	0.468
	2.167	3.077	1.583	0.521	0.27	1.195	1.142	0.282	0.488	0.837	0.263	0.273
	0.979	2.067	0.156	0.864	0.31	1.005	0.304	0.286	1.823	1.009	0.252	0.237
	0.151	0.153	0.16	0.804	0.52	0.359	0.343	0.336	0.515	0.258	0.266	0.291
	1.027	1.243	0.255	0.572	0.437	0.331	0.524	0.413	0.365	0.346	0.292	0.297
	0.675	1.126	0.171	0.885	0.369	0.057	0.066	1.019	0.11	0.054	0.083	0.081
	3.026	2.399	1.487	2.465	1.508	1.637	3.104	1.106	1.983	1.947	2.286	2.172
	1.55	1.17	2.312	0.591	0.109	2.857	1.345	2.632	1.028	0.131	0.768	0.161
	1.573	2.345	1.92	0.919	0.15	2.378	0.601	0.175	0.528	0.57	0.246	0.165
	0.889	3.33	0.363	0.805	0.763	1.226	0.472	1.22	0.418	0.647	1.145	0.242
	1.491	1.865	0.969	2.572	1.829	2.849	1.625	1.814	1.712	1.247	1.244	0.871
	0.147	0.227	0.169	0.287	0.296	0.337	0.336	0.384	0.364	0.328	0.298	0.301
	1.206	2.299	0.342	0.723	0.312	0.325	0.395	0.384	0.523	0.289	0.293	0.289
